# Supplementary material for: Nonlinear Microscopy of ECM Remodeling in Renal and Vascular Tissues: A Systematic Review Integrating Human AVF Imaging
Source: Medicina (Kaunas). 2026 Feb 3;62(2):317. doi: 10.3390/medicina62020317 (PMC12943302; doi:10.3390/medicina62020317)
Supplement: Supplementary file 1 [file medicina-62-00317-s001.zip]

Archive with 1 entries (1 files):
- medicina-4085720-supplementary.pdf
